# Supplementary material for: Bioaccessibility and Dynamic Changes in Free and Bound Phenolics in Rice Bean (Vigna umbellata) During Simulated Digestion
Source: Foods. 2026 Jun 3;15(11):1985. doi: 10.3390/foods15111985 (PMC13257373; doi:10.3390/foods15111985)
Supplement: Supplementary file 1 [file foods-15-01985-s001.zip]

Archive with 1 entries (1 files):
- foods-4325145-supplementary.pdf
